# Supplementary material for: Canine vector-borne parasites in the Galapagos
Source: Parasit Vectors. 2024 Dec 18;17:515. doi: 10.1186/s13071-024-06592-z (PMC11656949; doi:10.1186/s13071-024-06592-z)
Supplement: Supplementary file 3 — Supplementary Material 3. Consensus sequences derived from the obtained sequences. [file 13071_2024_6592_MOESM3_ESM.txt]

Isolate: D632, Organism: Dirofilaria immitis, gene: cox1, Sequence lenght: 588bp, Collection date:15-Sep-2021, Geo_location: Ecuador:Galapagos, San Cristobal, Collected by: Carla Andreea Culda
Consensus sequence: TGCTCCTGAAATGGCTTTTCCTCGTGTTAATGCTTTATCTTTTTGGATTACTTTTGTTGCGTTGTTGATGGTTTATCAATCTTTTTTTATTGAGGGGGGGTCCTGGGAGTAGTTGAACTTTTTATCCTCCTTTGAGTGTAGAGGGTCAGCCTGAGTTATCTTTGGATAGAATGATTTTAGGTCTTCATACTGTTGGTATTGGTTCTTTATTAGGTGCTATTAATTTTATGGTTACTGTTCAGAATATACGTTCTACTGCTGTAACTTTAGATCAGATTAGTATGTTTGTTTGAACTTCTTATTTAACTTCTTTTTTATTGGTATTGTCAGTGCCTGTTTTGGCTGGTTCTTTATTATTTTTGTTGTTGGATCGTAATTTTAATACTTCTTTTTATGATGCTAATAAGGGGGGTAATCCTTTATTGTATCAGCATTTGTTTTGGTTTTTTGGACATCCTGAGGTTTATGTTATTATTTTACCGGTGTTTGGGATTGTTAGTGAATGTGTTTTATTTTTGACTGATAAGGATCGTTTGTTTGGCCAGACTAGTATGACTTTTGCTTCTATTTGGATTGCTGTATTGGGGA

Isolate: D358, Organism: Dirofilaria immitis, gene: cox1, Sequence lenght: 661bp, Collection date:31-Jul-2021, Geo_location: Ecuador:Galapagos, San Cristobal, Collected by: Carla Andreea Culda
Consensus sequence: ATCAATATCCAAACCAGCTGTATACATATGATGACCCCAAACAGAAGTCCCCAATACAGCAATCCAAATAGAAGCAAAAGTCATACTAGTCTGGCCAAACAAACGATCCTTATCAGTCAAAAATAAAACACATTCACTAACAATCCCAAACACCGGTAAAATAATAACATAAACCTCAGGATGTCCAAAAAACCAAAACAAATGCTGATACAATAAAGGATTACCCCCCTTATTAGCATCATAAAAAGAAGTATTAAAATTACGATCCAACAACAAAAATAATAAAGAACCAGCCAAAACAGGCACTGACAATACCAATAAAAAAGAAGTTAAATAAGAAGTTCAAACAAACATACTAATCTGATCTAAAGTTACAGCAGTAGAACGTATATTCTGAACAGTAACCATAAAATTAATAGCACCTAATAAAGAACCAATACCAACAGTATGAAGACCTAAAATCATTCTATCCAAAGATAACTCAGGCTGACCCTCTACACTCAAAGGAGGATAAAAAGTTCAACTACTCCCAGGACCCCCCCCAATAAAAAAAGATTGATAAACCATCAACAACGCAACAAAAGTAATCCAAAAAGATAAAGCATTAACACGAGGAAAAGCCATTTCAGGGGCACCCAATATCAAAGGCAACATCCAATTA

Isolate: D190, Organism: Dirofilaria immitis, gene: cox1, Sequence lenght: 532bp, Collection date:17-Jul-2021, Geo_location: Ecuador:Galapagos, San Cristobal, Collected by: Carla Andreea Culda
Consensus sequence: ATTGGATGTTGCCTTTGATATTGGGTGCTCCTGAAATGGCTTTTCCTCGTGTTAATGCTTTATCTTTTTGGATTACTTTTGTTGCGTTGTTGATGGTTTATCAATCTTTTTTTATTGGGGGGGGTCCTGGGAGTAGTTGAACTTTTTATCCTCCTTTGAGTGTAGAGGGTCAGCCTGAGTTATCTTTGGATAGAATGATTTTAGGTCTTCATACTGTTGGTATTGGTTCTTTATTAGGTGCTATTAATTTTATGGTTACTGTTCAGAATATACGTTCTACTGCTGTAACTTTAGATCAGATTAGTATGTTTGTTTGAACTTCTTATTTAACTTCTTTTTTATTGGTATTGTCAGTGCCTGTTTTGGCTGGTTCTTTATTATTTTTGTTGTTGGATCGTAATTTTAATACTTCTTTTTATGATGCTAATAAGGGGGGTAATCCTTTATTGTATCAGCATTTGTTTTGGTTTTTTGGACATCCTGAGGTTTATGTTATTATTTTACCGGTGTTTGGGATTGTTAGTGAATGTGT

Isolate: ID081, Organism: Dirofilaria immitis, gene: cox1, Sequence lenght: 597bp, Collection date:07-Jul-2022, Geo_location: Ecuador:Galapagos, Isabela, Collected by: Carla Andreea Culda
Consensus sequence: GGTAATTGGATGTTGCCTTTGATATTGGGTGCTCCTGAAATGGCTTTTCCTCGTGTTAATGCTTTATCTTTTTGGATTACTTTTGTTGCGTTGTTGATGGTTTATCAATCTTTTTTTATTGGGGGGGGTCCTGGGAGTAGTTGAACTTTTTATCCTCCTTTGAGTGTAGAGGGTCAGCCTGAGTTATCTTTGGATAGAATGATTTTAGGTCTTCATACTGTTGGTATTGGTTCTTTATTAGGTGCTATTAATTTTATGGTTACTGTTCAGAATATACGTTCTACTGCTGTAACTTTAGATCAGATTAGTATGTTTGTTTGAACTTCTTATTTAACTTCTTTTTTATTGGTATTGTCAGTGCCTGTTTTGGCTGGTTCTTTATTATTTTTGTTGTTGGATCGTAATTTTAATACTTCTTTTTATGATGCTAATAAGGGGGGTAATCCTTTATTGTATCAGCATTTGTTTTGGTTTTTTGGACATCCTGAGGTTTATGTTATTATTTTACCGGTGTTTGGGATTGTTAGTGAATGTGTTTTATTTTTGACTGATAAGGATCGTTTGTTTGGCCAGACTAGTATGACTTTTGCTTCTATT

Isolate: ID133, Organism: Dirofilaria immitis, gene: cox1, Sequence lenght: 613bp, Collection date:10-Jul-2022, Geo_location: Ecuador:Galapagos, Isabela, Collected by: Carla Andreea Culda
Consensus sequence: TAATTGGATGTTGCCTTTGATATTGGGTGCTCCTGAAATGGCTTTTCCTCGTGTTAATGCTTTATCTTTTTGGATTACTTTTGTTGCGTTGTTGATGGTTTATCAATCTTTTTTTATTGGGGGGGGTCCTGGGAGTAGTTGAACTTTTTATCCTCCTTTGAGTGTAGAGGGTCAGCCTGAGTTATCTTTGGATAGAATGATTTTAGGTCTTCATACTGTTGGTATTGGTTCTTTATTAGGTGCTATTAATTTTATGGTTACTGTTCAGAATATACGTTCTACTGCTGTAACTTTAGATCAGATTAGTATGTTTGTTTGAACTTCTTATTTAACTTCTTTTTTATTGGTATTGTCAGTGCCTGTTTTGGCTGGTTCTTTATTATTTTTGTTGTTGGATCGTAATTTTAATACTTCTTTTTATGATGCTAATAAGGGGGGTAATCCTTTATTGTATCAGCATTTGTTTTGGTTTTTTGGACATCCTGAGGTTTATGTTATTATTTTACCGGTGTTTGGGATTGTTAGTGAATGTGTTTTATTTTTGACTGATAAGGATCGTTTGTTTGGCCAGACCAGTATGACTTTTGCTTCTATTTGGATTGCTGTATTGGGG

Isolate: D009, Organism: Babesia vogeli, gene: cox1, Sequence lenght: 855bp, Collection date:05-Jul-2021, Geo_location: Ecuador:Galapagos, San Cristobal, Collected by: Carla Andreea Culda
Consensus sequence: TGTAATATCTACACCAGCATTTCCTAATATAACTCCAGTTGTACCACCAATAACAAAATTAATAATAAATAGAACAGACATCATAACTATTCCAATACTCCTAACATTCATGCATCCTTGTAGTGTACAAACCCAATTAAATATTTTATTACCAGTTGGTAAAGCTATAAGTATAGTAGTAGTAGTAAAAAAAGCTCTAGTATCTGCTTCTAAACCAGAAGTGTACATATGATGAGCCCAAACTAAACATCCCAATAATGCTATACTAGCCATAGCTAATACCATAGTCTGATTTCCGAATACTTCTTTAGAACAATAACATGATAATATCAAACTTATTATTCCAAAAGCAGGTAATATTAATATATACACTTCAGGATGACCAAAAAACCAAAACAAATGTTGGTATAATATTGGATCACCAGAATTAGAAGATTCAAAAAACATAGTATTATAATGTCTGTCAAGAAAAACCATTAGCAAAACAGATGTTACAACAGGTAAAGATAATAATAGTAGAAAAGAAGTCAAAACAATTGACCATACAGTAGGTATCAATCTATCTACTGTTTGACCTATTGATTTTAAAGCACCAAAAGTTGTTACAAAATTTGCGCCACTCATAGCACTAGCTATTCCAGATGCTAGCAATCCAAATATTATAAAATCTACACCAATTGAAGAAATTGAAGTAGACAAAGGAGGATATAAAGTCCATCCAGTTCCACTTCCAAGTTCAACATATATACAAGCAACTACAAGACAAAAACCAATAGGTTGTAACAACAAACTATATAAATTTGCTCTTGGAAAAACAACATCACATGCACCAAGCAATATGGGATACAAATAATT

Isolate: D010, Organism: Babesia vogeli, gene: cox1, Sequence lenght: 883bp, Collection date:05-Jul-2021, Geo_location: Ecuador:Galapagos, San Cristobal, Collected by: Carla Andreea Culda
Consensus sequence: ACGACGTATAAAGTATCATGAAGTGTAATATCTACACCAGCATTTCCTAATATAACTCCAGTTGTACCACCAATAACAAAATTAATAATAAATAGAACAGACATCATAACTATTCCAATACTCCTAACATTCATGCATCCTTGTAGTGTACAAACCCAATTAAATATTTTATTACCAGTTGGTAAAGCTATAAGTATAGTAGTAGTAGTAAAAAAAGCTCTAGTATCTGCTTCTAAACCAGAAGTGTACATATGATGAGCCCAAACTAAACATCCCAATAATGCTATACTAGCCATAGCTAATACCATAGTCTGATTTCCGAATACTTCTTTAGAACAATAACATGATAATATCAAACTTATTATTCCAAAAGCAGGTAATATTAATATATACACTTCAGGATGACCAAAAAACCAAAACAAATGTTGGTATAATATTGGATCACCAGAATTAGAAGATTCAAAAAACATAGTATTATAATGTCTGTCAAGAAAAACCATTAGCAAAACAGATGTTACAACAGGTAAAGATAATAATAGTAGAAAAGAAGTCAAAACAATTGACCATACAGTAGGTATCAATCTATCTACTGTTTGACCTATTGATTTTAAAGCACCAAAAGTTGTTACAAAATTTGCGCCACTCATAGCACTAGCTATTCCAGATGCTAGCAATCCAAATATTATAAAATCTACACCAATTGAAGAAATTGAAGTAGACAAAGGAGGATATAAAGTCCATCCAGTTCCACTTCCAAGTTCAACATATATACAAGCAACTACAAGACAAAAACCAATAGGTTGTAACAACAAACTATATAAATTTGCTCTTGGAAAAACAACATCACATGCACCAAGCAATATGGGATACAAATAATTCCAAT

Isolate: D148, Organism: Babesia vogeli, gene: cox1, Sequence lenght: 852bp, Collection date:14-Jul-2021, Geo_location: Ecuador:Galapagos, San Cristobal, Collected by: Carla Andreea Culda
Consensus sequence: AAGTGTAATATCTACACCAGCATTTCCTAATATAACTCCAGTTGTACCACCAATAACAAAATTAATAATAAATAGAACAGACATCATAACTATTCCAATACTCCTAACATTCATGCATCCTTGTAGTGTACAAACCCAATTAAATATTTTATTACCAGTTGGTAAAGCTATAAGTATAGTAGTAGTAGTAAAAAAAGCTCTAGTATCTGCTTCTAAACCAGAAGTGTACATATGATGAGCCCAAACTAAACATCCCAATAATGCTATACTAGCCATAGCTAATACCATAGTCTGATTTCCGAATACTTCTTTAGAACAATAACATGATAATATCAAACTTATTATTCCAAAAGCAGGTAATATTAATATATACACTTCAGGATGACCAAAAAACCAAAACAAATGTTGGTATAATATTGGATCACCAGAATTAGAAGATTCAAAAAACATAGTATTATAATGTCTGTCAAGAAAAACCATTAGCAAAACAGATGTTACAACAGGTAAAGATAATAATAGTAGAAAAGAAGTCAAAACAATTGACCATACAGTAGGTATCAATCTATCTACTGTTTGACCTATTGATTTTAAAGCACCAAAAGTTGTTACAAAATTTGCGCCACTCATAGCACTAGCTATTCCAGATGCTAGCAATCCAAATATTATAAAATCTACACCAATTGAAGAAATTGAAGTAGACAAAGGAGGATATAAAGTCCATCCAGTTCCACTTCCAAGTTCAACATATATACAAGCAACTACAAGACAAAAACCAATAGGTTGTAACAACAAACTATATAAATTTGCTCTTGGAAAAACAACATCACATGCACCAAGCAATATGGGATACAA

Isolate: D224, Organism: Babesia vogeli, gene: cox1, Sequence lenght: 852bp, Collection date:20-Jul-2021, Geo_location: Ecuador:Galapagos, San Cristobal, Collected by: Carla Andreea Culda
Consensus sequence: CTACACCAGCATTTCCTAATATAACTCCAGTTGTACCACCAATAACAAAATTAATAATAAATAGAACAGACATCATAACTATTCCAATACTCCTAACATTCATGCATCCTTGTAGTGTACAAACCCAATTAAATATTTTATTACCAGTTGGTAAAGCTATAAGTATAGTAGTAGTAGTAAAAAAAGCTCTAGTATCTGCTTCTAAACCAGAAGTGTACATATGATGAGCCCAAACTAAACATCCCAATAATGCTATACTAGCCATAGCTAATACCATAGTCTGATTTCCGAATACTTCTTTAGAACAATAACATGATAATATCAAACTTATTATTCCAAAAGCAGGTAATATTAATATATACACTTCAGGATGACCAAAAAACCAAAACAAATGTTGGTATAATATTGGATCACCAGAATTAGAAGATTCAAAAAACATAGTATTATAATGTCTGTCAAGAAAAACCATTAGCAAAACAGATGTTACAACAGGTAAAGATAATAATAGTAGAAAAGAAGTCAAAACAATTGACCATACAGTAGGTATCAATCTATCTACTGTTTGACCTATTGATCTTAAAGCACCAAAAGTTGTTACAAAATTTGCGCCACTCATAGCACTAGCTATTCCAGATGCTAGCAATCCAAATATTATAAAATCTACAACAATTGAAGAAATTGAAGTAGACAAAGGAGGATATAAAGTCCATCCAGTTCCACTTCCAAGTTCAACATATATACAAGCAACTACAAGACAAAAACCAATAGGTTGTAACAACAAACTATATAAATTTGCTCTTGGAAAAACAACATCACATGCACCAAGCAATATGGGATACAAATAATTTCCAA

Isolate: D305, Organism: Babesia vogeli, gene: cox1, Sequence lenght: 478bp, Collection date:25-Jul-2021, Geo_location: Ecuador:Galapagos, San Cristobal, Collected by: Carla Andreea Culda
Consensus sequence: GCATAATAGGACTCAAAGCTCTAGATTCGACAACAAGTATCAATGATTCTAATAAAGCACCCATAGCAATTAAACCTGCTAATTTACTTGGAAATAATTTTAATGTTGCATAAAATGTAAGCAAATACCATTCTGGTACTATGTGTAATGGTGTCTGAAGTGGATTAGATGCAATAGAATTATCACAATCACCTTGAAACAAAGGTATAATACCATAAGTTAATTGAACACCAAGAACTATAAATAATGTTGTTAACATCTTTAGATCACTAAATATAACAACTGGATAAAATCTAGTTACACACCAAGAATCAATTCCAGATAAAGGATTTGTACTAGAAGATCTATGTAAATAATATATATGAATAATAACTACAACTAATAATACAAATGGAAGTATAAAATGCAATATATAAAACCTCTGTAAAGTTGGTTCACTTACACTATAACCACCTAATAATACTATAACTAAGTTGAG

Isolate: ID119, Organism: Babesia vogeli, gene: cox1, Sequence lenght: 558bp, Collection date:09-Jul-2022, Geo_location: Ecuador:Galapagos, Isabela, Collected by: Carla Andreea Culda
Consensus sequence: GTATACTAATTATACTCCAAACTCTATGATAATGAACACAAGCAATAATAGGACTCAAAGCTCTAGATTCGACAACAAGTATCAATGATTCTAATAAAGCACCCATAGCAATTAAACCTGCTAATTTACTTGGAAATAATTTTAATGTTGCATAAAATGTAAGCAAATACCATTCTGGTACTATGTGTAATGGTGTCTGAAGTGGATTAGATGCAATAGAATTATCACAATCACCTTGAAACAAAGGTATAATACCATAAGTTAATTGAACACCAAGAACTATAAATAATGTTGTTAACATCTTTAGATCACTAAATATAACAACTGGATAAAATCTAGTTACACACCAAGAATCAATTCCAGATAAAGGATTTGTACTAGAAGATCTATGTAAATAATATATATGAATAATAACTACAACTAATAATACAAATGGAAGTATAAAATGCAATATATAAAACCTCTGTAAAGTTGGTTCACTTACACTATAACCACCTAATAATACTATAACTAAGTTTGGAGCCCAATAAAACAAATTTGTTATAACAGTTGCTCCCC

Isolate: ID163, Organism: Babesia vogeli, gene: cox1, Sequence lenght: 559bp, Collection date:12-Jul-2022, Geo_location: Ecuador:Galapagos, Isabela, Collected by: Carla Andreea Culda
Consensus sequence: GTATACTAATTATACTCCAAACTCTATGATAATGAACACAAGCAATAATAGGACTCCAAAGCTCCTAGATTCCGACAACAAGTATCAATGATTCTAATAAAGCACCCATAGCAATTAAACCTGCTAATTTACTTGGAAATAATTTTAATGTTGCATAAAATGTAAGCAAATACCATTCTGGTACTATGTGTAATGGTGTCTGAAGTGGATTAGATGCAATAGAATTATCACAATCACCTTGAAACAAAGGTATAATACCATAAGTTAATTGAACACCAAGAACTATAAATAATGTTGTTAACATCTTTAGATCACTAAATATAACAACTGGATAAAATCTAGTTACACACCAAGAATCAATTCCAGATAAAGGATTTGTACTAGAAGATCTATGTAAATAATATATATGAATAATAACTACAACTAATAATACAAATGGAAGTATAAAATGCAATATATAAAACCTCTGTAAAGTTGGTTCACTTACACTATAACCACCTAATAATACTATAACTAAGTTTGGAGCCCAATAAAACAAATTTGTTATAACAGTTGCTCC

Isolate: D146, Organism: Babesia vogeli, gene: cytB, Sequence lenght: 461bp, Collection date:14-Jul-2021, Geo_location: Ecuador:Galapagos, San Cristobal, Collected by: Carla Andreea Culda
Consensus sequence: AATAGGACTCAAAGCTCTAGATTCGACAACAAGTATCAATGATTCTAATAAAGCACCCATAGCAATTAAACCTGCTAATTTACTTGGAAATAATTTTAATGTTGCATAAAATGTAAGCAAATACCATTCTGGTACTATGTGTAATGGTGTCTGAAGTGGATTAGATGCAATAGAATTATCACAATCACCTTGAAACAAAGGTATAATACCATAAGTTAATTGAACACCAAGAACTATAAATAATGTTGTTAACATCTTTAGATCACTAAATATAACAACTGGATAAAATCTAGTTACACACCAAGAATCAATTCCAGATAAAGGATTTGTACTAGAAGATCTATGTAAATAATATATATGAATAATAACTACAACTAATAATACAAATGGAAGTATAAAATGCAATATATAAAACCTCTGTAAAGTTGGTTCACTTACACTATAACCACCTAATAATACTA

Isolate: D195, Organism: Babesia vogeli, gene: cytB, Sequence lenght: 499bp, Collection date:17-Jul-2021, Geo_location: Ecuador:Galapagos, San Cristobal, Collected by: Carla Andreea Culda
Consensus sequence: ATAGTATTATTAGGTGGTTATAGTGTAAGTGAACCAACTTTACAGAGGTTTTATATATTGCATTTTATACTTCCATTTGTATTATTAGTTGTAGTTATTATTCATATATATTATTTACATAGATCTTCTAGTACAAATCCTTTATCTGGAATTGATTCTTGGTGTGTAACTAGATTTTATCCAGTTGTTATATTTAGTGATCTAAAGATGTTAACAACATTATTTATAGTTCTTGGTGTTCAATTAACTTATGGTATTATACCTTTGTTTCAAGGTGATTGTGATAATTCTATTGCATCTAATCCACTTCAGACACCATTACACATAGTACCAGAATGGTATTTGCTTACATTTTATGCAACATTAAAATTATTTCCAAGTAAATTAGCAGGTTTAATTGCTATGGGTGCTTTATTAGAATCATTGATACTTGTTGTCGAATCTAGAGCTTTGAGTCCTATTATTGCTTGTGTTCATTATCATAGAGTTTGGAGTATAA

Isolate: D224, Organism: Babesia vogeli, gene: cytB, Sequence lenght: 513bp, Collection date:20-Jul-2021, Geo_location: Ecuador:Galapagos, San Cristobal, Collected by: Carla Andreea Culda
Consensus sequence: GGTATACTAATTATACTCCAAACTCTATGATAATGAACACAAGCAATAATAGGACTCAAAGCTCTAGATTCGACAACAAGTATCAATGATTCTAATAAAGCACCCATAGCAATTAAACCTGCTAATTTACTTGGAAATAATTTTAATGTTGCATAAAATGTAAGCAAATACCATTCTGGTACTATGTGTAATGGTGTCTGAAGTGGATTAGATGCAATAGAATTATCACAATCACCTTGAAACAAAGGTATAATACCATAAGTTAATTGAACACCAAGAACTATAAATAATGTTGTTAACATCTTTAGATCACTAAATATAACAACTGGATAAAATCTAGTTACACACCAAGAATCAATTCCAGATAAAGGATTTGTACTAGAAGATCTATGTAAATAATATATATGAATAATAACTACAACTAATAATACAAATGGAAGTATAAAATGCAATATATAAAACCTCTGTAAAGTTGGTTCACTTACACTATAACCACCTAATAATACTATAACT


Isolate: D415, Organism: Babesia vogeli, gene: cytB, Sequence lenght: 515bp, Collection date:07-Aug-2021, Geo_location: Ecuador:Galapagos, San Cristobal, Collected by: Carla Andreea Culda
Consensus sequence: GGTATACTAATTATACTCCAAACTCTATGATAATGAACACAAGCAATAATAGGACTCAAAGCTCTAGATTCGACAACAAGTATCAATGATTCTAATAAAGCACCCATAGCAATTAAACCTGCTAATTTACTTGGAAATAATTTTAATGTTGCATAAAATGTAAGCAAATACCATTCTGGTACTATGTGTAATGGTGTCTGAAGTGGATTAGATGCAATAGAATTATCACAATCACCTTGAAACAAAGGTATAATACCATAAGTTAATTGAACACCAAGAACTATAAATAATGTTGTTAACATCTTTAGATCACTAAATATAACAACTGGATAAAATCTAGTTACACACCAAGAATCAATTCCAGATAAAGGATTTGTACTAGAAGATCTATGTAAATAATATATATGAATAATAACTACAACTAATAATACAAATGGAAGTATAAAATGCAATATATAAAACCTCTGTAAAGTTGGTTCACTTACACTATAACCACCTAATAATACTATAACTAA

Isolate: D510, Organism: Babesia vogeli, gene: cytB, Sequence lenght: 505bp, Collection date:27-Aug-2021, Geo_location: Ecuador:Galapagos, San Cristobal, Collected by: Carla Andreea Culda
Consensus sequence: TATACTCCAAACTCTATGATAATGAACACAAGCAATAATAGGACTCAAAGCTCTAGATTCGACAACAAGTATCAATGATTCTAATAAAGCACCCATAGCAATTAAACCTGCTAATTTACTTGGAAATAATTTTAATGTTGCATAAAATGTAAGCAAATACCATTCTGGTACTATGTGTAATGGTGTCTGAAGTGGATTAGATGCAATAGAATTATCACAATCACCTTGAAACAAAGGTATAATACCATAAGTTAATTGAACACCAAGAACTATAAATAATGTTGTTAACATCTTTAGATCACTAAATATAACAACTGGATAAAATCTAGTTACACACCAAGAATCAATTCCAGATAAAGGATTTGTACTAGAAGATCTATGTAAATAATATATATGAATAATAACTACAACTAATAATACAAATGGAAGTATAAAATGCAATATATAAAACCTCTGTAAAGTTGGTTCACTTACACTATAACCACCTAATAATACTATAACTAAG

Isolate: D625, Organism: Babesia vogeli, gene: cytB, Sequence lenght: 498bp, Collection date:15-Sep-2021, Geo_location: Ecuador:Galapagos, San Cristobal, Collected by: Carla Andreea Culda
Consensus sequence: CCAAACTGTATGATAATGAACCCAAGCAATAATAGGACTCAAAGCTCTAGATTCGACAACAAGTATCAATGATTCTAATAAAGCACCCATAGCAATTAAACCTGCTAATTTACTTGGAAATAATTTTAATGTTGCATAAAATGTAAGCAAATACCATTCTGGTACTATGTGTAATGGTGTCTGAAGTGGATTAGATGCAATAGAATTATCACAATCACCTTGAAACAAAGGTATAATACCATAAGTTAATTGAACACCAAGAACTATAAATAATGTTGTTAACATCTTTAGATCACTAAATATAACAACTGGATAAAATCTAGTTACACACCAAGAATCAATTCCAGATAAAGGATTTGTACTAGAAGATCTATGTAAATAATATATATGAATAATAACTACAACTAATAATACAAATGGAAGTATAAAATGCAATATATAAAACCTCTGTAAAGTTGGTTCACTTACACTATAACCACCTAATAATACTATAACTAA

Isolate: ID109, Organism: Babesia vogeli, gene: cytB, Sequence lenght: 557bp, Collection date:09-Jul-2022, Geo_location: Ecuador:Galapagos, Isabela, Collected by: Carla Andreea Culda
Consensus sequence: GTATACTAATTATACTCCAAACTCTATGATAATGAACACAAGCAATAATAGGACTCAAAGCTCTAGATTCGACAACAAGTATCAATGATTCTAATAAAGCACCCATAGCAATTAAACCTGCTAATTTACTTGGAAATAATTTTAATGTTGCATAAAATGTAAGCAAATACCATTCTGGTACTATGTGTAATGGTGTCTGAAGTGGATTAGATGCAATAGAATTATCACAATCACCTTGAAACAAAGGTATAATACCATAAGTTAATTGAACACCAAGAACTATAAATAATGTTGTTAACATCTTTAGATCACTAAATATAACAACTGGATAAAATCTAGTTACACACCAAGAATCAATTCCAGATAAAGGATTTGTACTAGAAGATCTATGTAAATAATATATATGAATAATAACTACAACTAATAATACAAATGGAAGTATAAAATGCAATATATAAAACCTCTGTAAAGTTGGTTCACTTACACTATAACCACCTAATAATACTATAACTAAGTTTGGAGCCCAATAAAACAAATTTGTTATAACAGTTGCTCCC

Isolate: ID135, Organism: Babesia vogeli, gene: cytB, Sequence lenght: 559bp, Collection date:10-Jul-2022, Geo_location: Ecuador:Galapagos, Isabela, Collected by: Carla Andreea Culda
Consensus sequence: GTATACTAATTATACTCCAAACTCTATGATAATGAACACAAGCAATAATAGGACTCAAAGCTCTAGATTCGACAACAAGTATCAATGATTCTAATAAAGCACCCATAGCAATTAAACCTGCTAATTTACTTGGAAATAATTTTAATGTTGCATAAAATGTAAGCAAATACCATTCTGGTACTATGTGTAATGGTGTCTGAAGTGGATTAGATGCAATAGAATTATCACAATCACCTTGAAACAAAGGTATAATACCATAAGTTAATTGAACACCAAGAACTATAAATAATGTTGTTAACATCTTTAGATCACTAAATATAACAACTGGATAAAATCTAGTTACACACCAAGAATCAATTCCAGATAAAGGATTTGTACTAGAAGATCTATGTAAATAATATATATGAATAATAACTACAACTAATAATACAAATGGAAGTATAAAATGCAATATATAAAACCTCTGTAAAGTTGGTTCACTTACACTATAACCACCTAATAATACTATAACTAAGTTTGGAGCCCAATAAAACAAATTTGTTATAACAGTTGCTCCCCA

Isolate: ID015, Organism: Babesia vogeli, gene: cytB, Sequence lenght: 514bp, Collection date:04-Jul-2022, Geo_location: Ecuador:Galapagos, Isabela, Collected by: Carla Andreea Culda
Consensus sequence: ATACTAATTATACTCCAAACTCTATGATAATGAACACAAGCAATAATAGGACTCAAAGCTCTAGATTCGACAACAAGTATCAATGATTCTAATAAAGCACCCATAGCAATTAAACCTGCTAATTTACTTGGAAATAATTTTAATGTTGCATAAAATGTAAGCAAATACCATTCTGGTACTATGTGTAATGGTGTCTGAAGTGGATTAGATGCAATAGAATTATCACAATCACCTTGAAACAAAGGTATAATACCATAAGTTAATTGAACACCAAGAACTATAAATAATGTTGTTAACATCTTTAGATCACTAAATATAACAACTGGATAAAATCTAGTTACACACCAAGAATCAATTCCAGATAAAGGATTTGTACTAGAAGATCTATGTAAATAATATATATGAATAATAACTACAACTAATAATACAAATGGAAGTATAAAATGCAATATATAAAACCTCTGTAAAGTTGGTTCACTTACACTATAACCACCTAATAATACTATAACTAAGT

Isolate: ID031, Organism: Babesia vogeli, gene: cytB, Sequence lenght: 501bp, Collection date:05-Jul-2022, Geo_location: Ecuador:Galapagos, Isabela, Collected by: Carla Andreea Culda
Consensus sequence: AATTATACTCCAAACTCTATGATAATGAACACAAGCAATAATAGGACTCAAAGCTCTAGATTCGACAACAAGTATCAATGATTCTAATAAAGCACCCATAGCAATTAAACCTGCTAATTTACTTGGAAATAATTTTAATGTTGCATAAAATGTAAGCAAATACCATTCTGGTACTATGTGTAATGGTGTCTGAAGTGGATTAGATGCAATAGAATTATCACAATCACCTTGAAACAAAGGTATAATACCATAAGTTAATTGAACACCAAGAACTATAAATAATGTTGTTAACATCTTTAGATCACTAAATATAACAACTGGATAAAATCTAGTTACACACCAAGAATCAATTCCAGATAAAGGATTTGTACTAGAAGATCTATGTAAATAATATATATGAATAATAACTACAACTAATAATACAAATGGAAGTATAAAATGCAATATATAAAACCTCTGTAAAGTTGGTTCACTTACACTATAACCACCTAATAATACTAT

Isolate: SD238, Organism: Babesia vogeli, gene: cytB, Sequence lenght: 550bp, Collection date:01-Aug-2022, Geo_location: Ecuador:Galapagos, Santa Cruz, Collected by: Carla Andreea Culda
Consensus sequence: CTAATTATACTCCAAACTCTATGATAATGAACACAAGCAATAATAGGACTCAAAGCTCTAGATTCGACAACAAGTATCAATGATTCTAATAAAGCACCCATAGCAATTAAACCTGCTAATTTACTTGGAAATAATTTTAATGTTGCATAAAATGTAAGCAAATACCATTCTGGTACTATGTGTAATGGTGTCTGAAGTGGATTAGATGCAATAGAATTATCACAATCACCTTGAAACAAAGGTATAATACCATAAGTTAATTGAACACCAAGAACTATAAATAATGTTGTTAACATCTTTAGATCACTAAATATAACAACTGGATAAAATCTAGTTACACACCAAGAATCAATTCCAGATAAAGGATTTGTACTAGAAGATCTATGTAAATAATATATATGAATAATAACTACAACTAATAATACAAATGGAAGTATAAAATGCAATATATAAAACCTCTGTAAAGTTGGTTCACTTACACTATAACCACCTAATAATACTATAACTAAGTTTGGAGCCCAATAAAACAAATTTGTTATAACAGTTGCTC

Isolate: SD209 Organism: Babesia vogeli, gene: cytB, Sequence lenght: 504bp, Collection date:30-Jul-2022, Geo_location: Ecuador:Galapagos, Santa Cruz, Collected by: Carla Andreea Culda
Consensus sequence: AAGCTCCTAGATTCGACAACAAGTATCAATGATTTCTAATAAAGCACCCCATAGCAATTAAACCTGCTAATTTACTTGGAAATAATTTTAATGTTGCATAAAATGTAAGCAAATACCATTCTGGTACTATGTGTAATGGTGTCTGAAGTGGATTAGATGCAATAGAATTATCACAATCACCTTGAAACAAAGGTATAATACCATAAGTTAATTGAACACCAAGAACTATAAATAATGTTGTTAACATCTTTAGATCACTAAATATAACAACTGGATAAAATCTAGTTACACACCAAGAATCAATTCCAGATAAAGGATTTGTACTAGAAGATCTATGTAAATAATATATATGAATAATAACTACAACTAATAATACAAATGGAAGTATAAAATGCAATATATAAAACCTCTGTAAAGTTGGTTCACTTACACTATAACCACCTAATAATACTATAACTAAGTTTGGAGCCCAATAAAACAAATTTGTTATAACAGTTGCTCCCC

Isolate: SD017 Organism: Babesia vogeli, gene: cytB, Sequence lenght: 557bp, Collection date:19-Jul-2022, Geo_location: Ecuador:Galapagos, Santa Cruz, Collected by: Carla Andreea Culda
Consensus sequence: GTATACTAATTATACTCCAAACTCTATGATAATGAACACAAGCAATAATAGGACTCAAAGCTCTAGATTCGACAACAAGTATCAATGATTCTAATAAAGCACCCATAGCAATTAAACCTGCTAATTTACTTGGAAATAATTTTAATGTTGCATAAAATGTAAGCAAATACCATTCTGGTACTATGTGTAATGGTGTCTGAAGTGGATTAGATGCAATAGAATTATCACAATCACCTTGAAACAAAGGTATAATACCATAAGTTAATTGAACACCAAGAACTATAAATAATGTTGTTAACATCTTTAGATCACTAAATATAACAACTGGATAAAATCTAGTTACACACCAAGAATCAATTCCAGATAAAGGATTTGTACTAGAAGATCTATGTAAATAATATATATGAATAATAACTACAACTAATAATACAAATGGAAGTATAAAATGCAATATATAAAACCTCTGTAAAGTTGGTTCACTTACACTATAACCACCTAATAATACTATAACTAAGTTTGGAGCCCAATAAAACAAATTTGTTATAACAGTTGCTCCC
